# Supplementary material for: Office of Student Affairs: Engagement and Leadership Opportunities for Medical Students, Residents, and Fellows
Source: MedEdPORTAL. 2021 Feb 5;17:11093. doi: 10.15766/mep_2374-8265.11093 (PMC7880253; doi:10.15766/mep_2374-8265.11093)
Supplement: Supplementary file 1 — OSA Evaluation Forms.docxOSA PowerPoint.pptxOSA Duties Activity.docxOSA Chart.docxOSA Cases.docxOSA Facilitator Guide.docx [file mep_2374-8265.11093-s001.zip]

Archive with 7 entries (7 files):
- _Educational_Summary_Report_11093.pdf
- A. OSA Evaluation Forms.docx
- B. OSA PowerPoint.pptx
- C. OSA Duties Activity.docx
- D. OSA Chart.docx
- E. OSA Cases.docx
- F. OSA Facilitator Guide.docx
